# Supplementary material for: National Belgian Study on Terbinafine Resistance in Trichophyton interdigitale/mentagrophytes/indotineae (2022–2023): Epidemiology and Molecular Features
Source: J Fungi (Basel). 2025 Sep 13;11(9):676. doi: 10.3390/jof11090676 (PMC12470705; doi:10.3390/jof11090676)
Supplement: Supplementary file 1 [file jof-11-00676-s001.zip]

Archive with 1 entries (1 files):
- jof-3837076-supplementary.pdf
